# Supplementary material for: Echinacea purpurea (L.) Moench Polysaccharide Alleviates DSS-Induced Colitis in Rats by Restoring Th17/Treg Balance and Regulating Intestinal Flora
Source: Foods. 2023 Nov 25;12(23):4265. doi: 10.3390/foods12234265 (PMC10706068; doi:10.3390/foods12234265)
Supplement: Supplementary file 1 [file foods-12-04265-s001.zip]

Archive with 1 entries (1 files):
- foods-2729582-supplementary.pdf
